# Supplementary material for: PROP1 triggers epithelial-mesenchymal transition-like process in pituitary stem cells
Source: eLife. 2016 Jun 28;5:e14470. doi: 10.7554/eLife.14470 (PMC4940164; doi:10.7554/eLife.14470)
Supplement: Figure 8—source data 1. — The table shows fkpm values for each sample. The authentication of this cell line was based on the expression of Gapdh as an internal control, Pou1f1, Cga, Prl, Gh and Tsh. DOI: http://dx.doi.org/10.7554/eLife.14470.013 [file elife-14470-fig8-data1.xlsx]

## Sheet: Sheet1
SYMBOL	ENTREZID	GENENAME	GHFT1 BirA 1	GHFT1 BirA 2	GHFT1 BirA 3	GHFT1 BirAProp1Tag 1	GHFT1 BirAProp1Tag 2	GHFT1 BirAProp1Tag 3
Gapdh	14433	glyceraldehyde-3-phosphate dehydrogenase	894.997	914.663	827.32	644.111	642.08	633.245
Prl	19109	prolactin	0.0794106	0.0400553	0	0	0	0
Gh	14599	growth hormone	0.0794106	0.0400553	0.112629	0.0599899	0.242523	0
Tshb	22094	thyroid stimulating hormone, beta subunit	0	0	0	0	0	0
Pou1f1	18736	POU domain, class 1, transcription factor 1	131.901	126.054	124.174	60.4098	62.1667	57.8583
Cga	12640	glycoprotein hormones, alpha subunit	0	0	0	0	0	0.0560642
